# Supplementary material for: The Neuropeptide Cortistatin Alleviates Neuropathic Pain in Experimental Models of Peripheral Nerve Injury
Source: Pharmaceutics. 2021 Jun 24;13(7):947. doi: 10.3390/pharmaceutics13070947 (PMC8309056; doi:10.3390/pharmaceutics13070947)
Supplement: Supplementary file 1 [file pharmaceutics-13-00947-s001.zip]

Archive with 1 entries (1 files):
- pharmaceutics-1241480-supplementary.pdf
